# Supplementary material for: Re-collection of Dermeaprunus in China, with a description of D.chinensis sp. nov
Source: MycoKeys. 2019 Apr 4;50:79–91. doi: 10.3897/mycokeys.50.32517 (PMC6477851; doi:10.3897/mycokeys.50.32517)
Supplement: XML Treatment for Dermea chinensis [file mycokeys.50.32517-treatment1.xml]

<!DOCTYPE tp:taxon-treatment
  PUBLIC "-//TaxonX//DTD Taxonomic Treatment Publishing DTD v0 20100105//EN" "tax-treatment-NSO.dtd">
<tp:taxon-treatment xmlns:tp="http://www.plazi.org/taxpub"><tp:treatment-meta><kwd-group><label>Taxon classification</label><kwd><named-content xmlns:xlink="http://www.w3.org/1999/xlink" content-type="kingdom">Animalia</named-content></kwd><kwd><named-content xmlns:xlink="http://www.w3.org/1999/xlink" content-type="order">Helotiales</named-content></kwd><kwd><named-content xmlns:xlink="http://www.w3.org/1999/xlink" content-type="family">Dermateaceae</named-content></kwd></kwd-group><mixed-citation publication-type="journal"><person-group><name><surname>Jiang</surname><given-names>Ning</given-names></name><name><surname>Tian</surname><given-names>Cheng-Ming</given-names></name></person-group><article-title>Re-collection of <italic><tp:taxon-name><tp:taxon-name-part taxon-name-part-type="genus" reg="Dermea">Dermea</tp:taxon-name-part><tp:taxon-name-part taxon-name-part-type="species" reg="prunus">prunus</tp:taxon-name-part></tp:taxon-name></italic> in China, with a description of <italic><tp:taxon-name><tp:taxon-name-part taxon-name-part-type="genus" reg="Dermea">D.</tp:taxon-name-part><tp:taxon-name-part taxon-name-part-type="species" reg="chinensis">chinensis</tp:taxon-name-part></tp:taxon-name></italic> sp. nov.</article-title><source>MycoKeys</source><day>04</day><month>4</month><year>2019</year><volume>50</volume><fpage>79</fpage><lpage>91</lpage><pub-id pub-id-type="doi">10.3897/mycokeys.50.32517</pub-id></mixed-citation></tp:treatment-meta><tp:nomenclature><tp:taxon-name>
              <tp:taxon-name-part taxon-name-part-type="genus" reg="Dermea">Dermea</tp:taxon-name-part>
              <tp:taxon-name-part taxon-name-part-type="species" reg="chinensis">chinensis</tp:taxon-name-part>
              <object-id xmlns:xlink="http://www.w3.org/1999/xlink" content-type="mycobank" xlink:type="simple">828880</object-id>
            </tp:taxon-name><tp:taxon-authority>C.M. Tian &amp; N. Jiang</tp:taxon-authority><tp:taxon-status xmlns:xlink="http://www.w3.org/1999/xlink" xlink:type="simple">sp. nov.</tp:taxon-status><xref ref-type="fig" rid="F2">Figures 2</xref><xref ref-type="fig" rid="F3">, 3</xref></tp:nomenclature><tp:treatment-sec sec-type="diagnosis" id="SECID0ETVAG"><title>Diagnosis.</title><p><italic><tp:taxon-name><tp:taxon-name-part taxon-name-part-type="genus" reg="Dermea">Dermea</tp:taxon-name-part><tp:taxon-name-part taxon-name-part-type="species" reg="chinensis">chinensis</tp:taxon-name-part></tp:taxon-name></italic> differs from <italic><tp:taxon-name><tp:taxon-name-part taxon-name-part-type="genus" reg="Dermea">D.</tp:taxon-name-part><tp:taxon-name-part taxon-name-part-type="species" reg="molliuscula">molliuscula</tp:taxon-name-part></tp:taxon-name></italic> by its wider ascospores</p></tp:treatment-sec><tp:treatment-sec sec-type="Holotype" id="SECID0EPWAG"><title>Holotype.</title><p>CHINA. SHAANXI PROVINCE, Ankang City, Huoditang forest park, <named-content xmlns:xlink="http://www.w3.org/1999/xlink" content-type="dwc:verbatimCoordinates" xlink:type="simple"><named-content content-type="geo-json" specific-use="{&#34;type&#34;:&#34;Point&#34;,&#34;coordinates&#34;:[108.445000,33.436667]}" id="NCID0EYWAG" xlink:type="simple">33°26'12"N, 108°26'42"E</named-content></named-content>, 1650 m a.s.l., on branches of <italic><tp:taxon-name><tp:taxon-name-part taxon-name-part-type="genus" reg="Betula">Betula</tp:taxon-name-part><tp:taxon-name-part taxon-name-part-type="species" reg="albosinensis">albosinensis</tp:taxon-name-part></tp:taxon-name></italic>, N. Jiang &amp; C.M. Tian leg., 18 Jul 2018 (holotype <named-content xmlns:xlink="http://www.w3.org/1999/xlink" content-type="dwc:institutional_code" xlink:type="simple">BJFC</named-content>-S1729). Ex-type culture from sexual fruiting body: <abbrev xmlns:xlink="http://www.w3.org/1999/xlink" content-type="institution" xlink:title="China Forestry Culture Collection Center" id="ABBRID0ENXAG" xlink:type="simple">CFCC</abbrev> 53008; living culture from asexual fruiting body: <abbrev xmlns:xlink="http://www.w3.org/1999/xlink" content-type="institution" xlink:title="China Forestry Culture Collection Center" id="ABBRID0ESXAG" xlink:type="simple">CFCC</abbrev> 53009.</p></tp:treatment-sec><tp:treatment-sec sec-type="etymology" id="SECID0EXXAG"><title>Etymology.</title><p>Named after the country where it was first discovered, China.</p><fig id="F2" position="float" orientation="portrait"><label>Figure 2.</label><caption><p>Sexual Asexual morph of <italic><tp:taxon-name><tp:taxon-name-part taxon-name-part-type="genus" reg="Dermea">Dermea</tp:taxon-name-part><tp:taxon-name-part taxon-name-part-type="species" reg="chinensis">chinensis</tp:taxon-name-part></tp:taxon-name></italic> from <italic><tp:taxon-name><tp:taxon-name-part taxon-name-part-type="genus" reg="Betula">Betula</tp:taxon-name-part><tp:taxon-name-part taxon-name-part-type="species" reg="albosinensis">albosinensis</tp:taxon-name-part></tp:taxon-name></italic> (<named-content xmlns:xlink="http://www.w3.org/1999/xlink" content-type="dwc:institutional_code" xlink:type="simple">BJFC</named-content>-S1729, holotype) <bold>A–C</bold> apothecia on the natural substrate in surface view <bold>D</bold> longitudinal section through apothecium <bold>E</bold> ascus and paraphyses <bold>F–H</bold> ascospores. Scale bars: 1 mm (<bold>B–D</bold>); 10 μm (<bold>E–H</bold>).</p></caption><graphic xmlns:xlink="http://www.w3.org/1999/xlink" xlink:href="mycokeys-50-079-g002.jpg" position="float" orientation="portrait" xlink:type="simple" id="oo_291334.jpg"/></fig><fig id="F3" position="float" orientation="portrait"><label>Figure 3.</label><caption><p>
                  Asexual morph of <italic><tp:taxon-name><tp:taxon-name-part taxon-name-part-type="genus" reg="Dermea">Dermea</tp:taxon-name-part><tp:taxon-name-part taxon-name-part-type="species" reg="chinensis">chinensis</tp:taxon-name-part></tp:taxon-name></italic> from <italic><tp:taxon-name><tp:taxon-name-part taxon-name-part-type="genus" reg="Betula">Betula</tp:taxon-name-part><tp:taxon-name-part taxon-name-part-type="species" reg="albosinensis">albosinensis</tp:taxon-name-part></tp:taxon-name></italic> (<named-content xmlns:xlink="http://www.w3.org/1999/xlink" content-type="dwc:institutional_code" xlink:type="simple">BJFC</named-content>-S1729, holotype) <bold>A, B</bold> conidiomata on the natural substrate in surface view <bold>C</bold> transverse section through conidioma <bold>D</bold> longitudinal section through conidioma <bold>E, G</bold> conidiophores <bold>F, H</bold> conidia. Scale bars: 1 mm (<bold>B</bold>); 0.5 mm (<bold>C, D</bold>); 10 μm (<bold>E–H</bold>).</p></caption><graphic xmlns:xlink="http://www.w3.org/1999/xlink" xlink:href="mycokeys-50-079-g003.jpg" position="float" orientation="portrait" xlink:type="simple" id="oo_291335.jpg"/></fig></tp:treatment-sec><tp:treatment-sec sec-type="description" id="SECID0E22AG"><title>Description.</title><p><italic>Sexual Asexual morph</italic>: <italic>apothecia</italic> erumpent, scattered or sometimes gregarious, circular, sinuate, sessile to substipitate, 2.1–3.5 mm wide, 0.8–1.2 mm high (av. = 2.7 × 0.9 mm, <italic>n</italic> = 10), dark brown to black, hard, leathery to horny in consistency, hymenium at the first concave, becoming plane or convex, roughened, sometimes cracked, occasionally slightly umbilicate; tissue of the basal stroma pseudoparenchymatous, composed of closely interwoven hyphae with elongated cells about 8 μm in diameter, hyaline to brownish, thick walled, curving towards the outside, forming a darker, pseudoparenchymatous excipulum of thick-walled cells about 8 μm in diameter; subhymenium a narrow zone of closely interwoven hyphae about 3 μm in diameter. <italic>Asci</italic> 85–118 × 14–19 μm (av. x‒= 96.5 × 16.4 μm, <italic>n</italic> = 10), cylindric-clavate, tapering below into a short stalk, 8-spored. Paraphyses hyaline, filiform, septate, simple or branched, 1.5–2.5 in diameter, the tips slightly swollen up to 4 μm and glued together forming a yellowish epithecium. <italic>Ascospores</italic> (14.2–)16.3–17.1(–18.6) × (7.3–)7.5–8.5(–8.9) μm, l/w = (1.8–)1.9–2.2(–2.3) (<italic>n</italic> = 50), ellipsoid-fusiform, hyaline to yellowish-brown, straight or slightly curved, aseptate, irregular biseriate. <italic>Asexual morph</italic>: <italic>conidial fruiting bodies</italic> erumpent, gregarious, columnar to subconical, 0.5–2.5 mm wide, 0.4–0.7 mm high (av. = 1.6 × 0.6 mm, <italic>n</italic> = 10), yellowish, furfuraceous to glabrous, tearing open irregularly and widely at the top, waxy in consistency, more fresh when moist, usually containing 3–8 more or less lobed cavity. <italic>Conidiophores</italic> 7–18 × 2–3.5 μm, hyaline, aseptate, unbranched, tapering to a slender tip. <italic>Conidiogenous cells</italic> 5–15 × 1.5–3 μm, determinate, phialidic, cylindrical, hyaline. <italic>Conidia</italic> (54–)60–72(–78) × (3.2–)3.5–4(–4.2) μm, hyaline, fifiform, straight or curved, one-celled. <italic>Microconidia</italic> absent.</p></tp:treatment-sec><tp:treatment-sec sec-type="description" id="SECID0EU4AG"><title>Culture characters.</title><p>On <abbrev xmlns:xlink="http://www.w3.org/1999/xlink" xlink:title="malt extract agar" id="ABBRID0E14AG" xlink:type="simple">MEA</abbrev> at 25 °C colonies grow slowly, reaching 50 mm diameter within 60 d, pale yellow at first, gradually turning dark brown with scanty aerial mycelium.</p></tp:treatment-sec><tp:treatment-sec sec-type="habitat" id="SECID0E54AG"><title>Habitat and host range.</title><p>On dead corticated branches of <italic><tp:taxon-name><tp:taxon-name-part taxon-name-part-type="genus" reg="Betula">Betula</tp:taxon-name-part><tp:taxon-name-part taxon-name-part-type="species" reg="albosinensis">albosinensis</tp:taxon-name-part></tp:taxon-name></italic>.</p></tp:treatment-sec><tp:treatment-sec sec-type="Additional specimen examined" id="SECID0EP5AG"><title>Additional specimen examined.</title><p>CHINA. SHAANXI PROVINCE, Ankang City, Qinling Mountain, <named-content xmlns:xlink="http://www.w3.org/1999/xlink" content-type="dwc:verbatimCoordinates" xlink:type="simple"><named-content content-type="geo-json" specific-use="{&#34;type&#34;:&#34;Point&#34;,&#34;coordinates&#34;:[108.445000,33.436667]}" id="NCID0EY5AG" xlink:type="simple">33°26'12"N, 108°26'42"E</named-content></named-content>, 1570 m a.s.l., on branches of <italic><tp:taxon-name><tp:taxon-name-part taxon-name-part-type="genus" reg="Betula">Betula</tp:taxon-name-part><tp:taxon-name-part taxon-name-part-type="species" reg="albosinensis">albosinensis</tp:taxon-name-part></tp:taxon-name></italic>, N. Jiang &amp; C.M. Tian leg., 15 Jul 2018 (<named-content xmlns:xlink="http://www.w3.org/1999/xlink" content-type="dwc:institutional_code" xlink:type="simple">BJFC</named-content>-S1730, living culture <abbrev xmlns:xlink="http://www.w3.org/1999/xlink" content-type="institution" xlink:title="China Forestry Culture Collection Center" id="ABBRID0EN6AG" xlink:type="simple">CFCC</abbrev> 53010).</p></tp:treatment-sec><tp:treatment-sec sec-type="notes" id="SECID0ES6AG"><title>Notes.</title><p>Three isolates of <italic><tp:taxon-name><tp:taxon-name-part taxon-name-part-type="genus" reg="Dermea">D.</tp:taxon-name-part><tp:taxon-name-part taxon-name-part-type="species" reg="chinensis">chinensis</tp:taxon-name-part></tp:taxon-name></italic> were obtained from <italic><tp:taxon-name><tp:taxon-name-part taxon-name-part-type="genus" reg="Betula">Betula</tp:taxon-name-part><tp:taxon-name-part taxon-name-part-type="species" reg="albosinensis">albosinensis</tp:taxon-name-part></tp:taxon-name></italic> cluster in a well-supported clade (<abbrev xmlns:xlink="http://www.w3.org/1999/xlink" xlink:title="Maximum parsimony" id="ABBRID0EOABG" xlink:type="simple">MP</abbrev>/ML = 100/100) and appeared closely related to <italic><tp:taxon-name><tp:taxon-name-part taxon-name-part-type="genus" reg="Dermea">D.</tp:taxon-name-part><tp:taxon-name-part taxon-name-part-type="species" reg="cerasi">cerasi</tp:taxon-name-part></tp:taxon-name></italic> from <italic><tp:taxon-name><tp:taxon-name-part taxon-name-part-type="genus" reg="Prunus">Prunus</tp:taxon-name-part></tp:taxon-name></italic> branches. <italic><tp:taxon-name><tp:taxon-name-part taxon-name-part-type="genus" reg="Dermea">Dermea</tp:taxon-name-part><tp:taxon-name-part taxon-name-part-type="species" reg="chinensis">chinensis</tp:taxon-name-part></tp:taxon-name></italic> and <italic><tp:taxon-name><tp:taxon-name-part taxon-name-part-type="genus" reg="Dermea">D.</tp:taxon-name-part><tp:taxon-name-part taxon-name-part-type="species" reg="cerasi">cerasi</tp:taxon-name-part></tp:taxon-name></italic> are similar in macroconidia dimensions (54–78 × 3.2–4.2 μm in <italic><tp:taxon-name><tp:taxon-name-part taxon-name-part-type="genus" reg="Dermea">D.</tp:taxon-name-part><tp:taxon-name-part taxon-name-part-type="species" reg="chinensis">chinensis</tp:taxon-name-part></tp:taxon-name></italic> vs 40–60 × 2.5–4.5 μm in <italic><tp:taxon-name><tp:taxon-name-part taxon-name-part-type="genus" reg="Dermea">D.</tp:taxon-name-part><tp:taxon-name-part taxon-name-part-type="species" reg="cerasi">cerasi</tp:taxon-name-part></tp:taxon-name></italic>) but different in ascospore dimensions (14.2–18.6 × 7.3–8.9 μm in <italic><tp:taxon-name><tp:taxon-name-part taxon-name-part-type="genus" reg="Dermea">D.</tp:taxon-name-part><tp:taxon-name-part taxon-name-part-type="species" reg="chinensis">chinensis</tp:taxon-name-part></tp:taxon-name></italic> vs 15–20 × 5–7.5 μm in <italic><tp:taxon-name><tp:taxon-name-part taxon-name-part-type="genus" reg="Dermea">D.</tp:taxon-name-part><tp:taxon-name-part taxon-name-part-type="species" reg="cerasi">cerasi</tp:taxon-name-part></tp:taxon-name></italic>) and host associations (<xref ref-type="bibr" rid="B5">Groves 1946</xref>). Furthermore, the two species are separated by 51 bp differences in their <abbrev xmlns:xlink="http://www.w3.org/1999/xlink" xlink:title="internal transcribed spacer" id="ABBRID0EKDBG" xlink:type="simple">ITS</abbrev>. <italic><tp:taxon-name><tp:taxon-name-part taxon-name-part-type="genus" reg="Dermea">Dermea</tp:taxon-name-part><tp:taxon-name-part taxon-name-part-type="species" reg="molliuscula">molliuscula</tp:taxon-name-part></tp:taxon-name></italic>, which occurs in the USA and Canada, is the other species inhabiting <italic><tp:taxon-name><tp:taxon-name-part taxon-name-part-type="genus" reg="Betula">Betula</tp:taxon-name-part></tp:taxon-name></italic> trees. However, <italic><tp:taxon-name><tp:taxon-name-part taxon-name-part-type="genus" reg="Dermea">D.</tp:taxon-name-part><tp:taxon-name-part taxon-name-part-type="species" reg="chinensis">chinensis</tp:taxon-name-part></tp:taxon-name></italic> is distinguished from <italic><tp:taxon-name><tp:taxon-name-part taxon-name-part-type="genus" reg="Dermea">D.</tp:taxon-name-part><tp:taxon-name-part taxon-name-part-type="species" reg="molliuscula">molliuscula</tp:taxon-name-part></tp:taxon-name></italic> by aseptate ascospores and in width (7.3–8.9 μm in <italic><tp:taxon-name><tp:taxon-name-part taxon-name-part-type="genus" reg="Dermea">D.</tp:taxon-name-part><tp:taxon-name-part taxon-name-part-type="species" reg="chinensis">chinensis</tp:taxon-name-part></tp:taxon-name></italic> vs 4–7 μm in <italic><tp:taxon-name><tp:taxon-name-part taxon-name-part-type="genus" reg="Dermea">D.</tp:taxon-name-part><tp:taxon-name-part taxon-name-part-type="species" reg="molliuscula">molliuscula</tp:taxon-name-part></tp:taxon-name></italic>) (<xref ref-type="bibr" rid="B5">Groves 1946</xref>).</p></tp:treatment-sec><ref-list><ref id="B5"><mixed-citation xmlns:xlink="http://www.w3.org/1999/xlink" xlink:type="simple"><person-group><name name-style="western"><surname>Groves</surname><given-names>JW</given-names></name></person-group> (<year>1946</year>) <article-title>North American species of <italic><tp:taxon-name><tp:taxon-name-part taxon-name-part-type="genus">Dermea</tp:taxon-name-part></tp:taxon-name></italic>.</article-title><source>Mycologia</source><volume>38</volume>: <fpage>351</fpage>–<lpage>431</lpage>.<ext-link xlink:type="simple" ext-link-type="doi" xlink:href="10.1080/00275514.1946.12024065">https://doi.org/10.1080/00275514.1946.12024065</ext-link></mixed-citation></ref></ref-list></tp:taxon-treatment>
