# Supplementary material for: Re-collection of Dermeaprunus in China, with a description of D.chinensis sp. nov
Source: MycoKeys. 2019 Apr 4;50:79–91. doi: 10.3897/mycokeys.50.32517 (PMC6477851; doi:10.3897/mycokeys.50.32517)
Supplement: XML Treatment for Dermea pruni [file mycokeys.50.32517-treatment2.xml]

<!DOCTYPE tp:taxon-treatment
  PUBLIC "-//TaxonX//DTD Taxonomic Treatment Publishing DTD v0 20100105//EN" "tax-treatment-NSO.dtd">
<tp:taxon-treatment xmlns:tp="http://www.plazi.org/taxpub"><tp:treatment-meta><kwd-group><label>Taxon classification</label><kwd><named-content xmlns:xlink="http://www.w3.org/1999/xlink" content-type="kingdom">Animalia</named-content></kwd><kwd><named-content xmlns:xlink="http://www.w3.org/1999/xlink" content-type="order">Helotiales</named-content></kwd><kwd><named-content xmlns:xlink="http://www.w3.org/1999/xlink" content-type="family">Dermateaceae</named-content></kwd></kwd-group><mixed-citation publication-type="journal"><person-group><name><surname>Jiang</surname><given-names>Ning</given-names></name><name><surname>Tian</surname><given-names>Cheng-Ming</given-names></name></person-group><article-title>Re-collection of <italic><tp:taxon-name><tp:taxon-name-part taxon-name-part-type="genus" reg="Dermea">Dermea</tp:taxon-name-part><tp:taxon-name-part taxon-name-part-type="species" reg="prunus">prunus</tp:taxon-name-part></tp:taxon-name></italic> in China, with a description of <italic><tp:taxon-name><tp:taxon-name-part taxon-name-part-type="genus" reg="Dermea">D.</tp:taxon-name-part><tp:taxon-name-part taxon-name-part-type="species" reg="chinensis">chinensis</tp:taxon-name-part></tp:taxon-name></italic> sp. nov.</article-title><source>MycoKeys</source><day>04</day><month>4</month><year>2019</year><volume>50</volume><fpage>79</fpage><lpage>91</lpage><pub-id pub-id-type="doi">10.3897/mycokeys.50.32517</pub-id></mixed-citation></tp:treatment-meta><tp:nomenclature><tp:taxon-name>
              <tp:taxon-name-part taxon-name-part-type="genus" reg="Dermea">Dermea</tp:taxon-name-part>
              <tp:taxon-name-part taxon-name-part-type="species" reg="pruni">pruni</tp:taxon-name-part>
            </tp:taxon-name><tp:taxon-authority>(Teng) J.W. Groves, Mycologia 43(6): 721. 1952.</tp:taxon-authority><xref ref-type="fig" rid="F4">Figure 4</xref></tp:nomenclature><tp:treatment-sec sec-type="description" id="SECID0EYGBG"><title>Description.</title><p><italic>Sexual Asexual morph</italic>: see Groves (1952). <italic>Asexual morph</italic>: <italic>conidial fruiting bodies</italic> erumpent, gregarious, pulvinate, 0.6–2.3 mm wide, 0.2–0.35 mm high (av. = 1.8 × 0.28 mm, <italic>n</italic> = 10), yellowish, furfuraceous to glabrous, tearing open irregularly and widely at the top, waxy in consistency, more fresh when moist, usually containing up to 30 more or less lobed cavities. <italic>Conidiophores</italic> 4–15 × 1.5–2.5 μm, hyaline, aseptate, unbranched, tapering to a slender tip. <italic>Conidiogenous cells</italic> 3.5–15 × 1.5–2.5 μm, determinate, phialidic, cylindrical, hyaline. <italic>Conidia</italic> (62–)75–88(–95) × (2–)2.5–3.3(–3.5) μm, hyaline, fifiform, straight or curved, two-celled. <italic>Microconidia</italic> absent.</p><fig id="F4" position="float" orientation="portrait"><label>Figure 4.</label><caption><p>
                  Asexual morph of <italic><tp:taxon-name><tp:taxon-name-part taxon-name-part-type="genus" reg="Dermea">Dermea</tp:taxon-name-part><tp:taxon-name-part taxon-name-part-type="species" reg="pruni">pruni</tp:taxon-name-part></tp:taxon-name></italic> from <tp:taxon-name><tp:taxon-name-part taxon-name-part-type="genus" reg="Prunus">Prunus</tp:taxon-name-part><tp:taxon-name-part taxon-name-part-type="species" reg="cerasifera">cerasifera</tp:taxon-name-part><tp:taxon-name-part taxon-name-part-type="infraspecific-rank">f.</tp:taxon-name-part><tp:taxon-name-part taxon-name-part-type="form" reg="atropurpurea">atropurpurea</tp:taxon-name-part></tp:taxon-name> (<named-content xmlns:xlink="http://www.w3.org/1999/xlink" content-type="dwc:institutional_code" xlink:type="simple">BJFC</named-content>-S1727) <bold>A, B</bold> conidiomata on the natural substrate in surface view <bold>C</bold> transverse section through conidioma <bold>D</bold> longitudinal section through conidioma <bold>E</bold> conidiophores <bold>F</bold> conidia. Scale bars: 1 mm (<bold>B, C</bold>); 0.5 mm (<bold>D</bold>); 10 μm (<bold>E, F</bold>).</p></caption><graphic xmlns:xlink="http://www.w3.org/1999/xlink" xlink:href="mycokeys-50-079-g004.jpg" position="float" orientation="portrait" xlink:type="simple" id="oo_291336.jpg"/></fig></tp:treatment-sec><tp:treatment-sec sec-type="description" id="SECID0ENKBG"><title>Culture characters.</title><p>On <abbrev xmlns:xlink="http://www.w3.org/1999/xlink" xlink:title="malt extract agar" id="ABBRID0ETKBG" xlink:type="simple">MEA</abbrev> at 25 °C colonies grow slowly, reaching 50 mm diameter within 50 d, at first pale yellow, gradually becoming dark brown with scanty aerial mycelium.</p></tp:treatment-sec><tp:treatment-sec sec-type="habitat" id="SECID0EXKBG"><title>Habitat and host range.</title><p>On dying stems and branches of <tp:taxon-name><tp:taxon-name-part taxon-name-part-type="genus" reg="Prunus">Prunus</tp:taxon-name-part><tp:taxon-name-part taxon-name-part-type="species" reg="cerasifera">cerasifera</tp:taxon-name-part><tp:taxon-name-part taxon-name-part-type="infraspecific-rank">f.</tp:taxon-name-part><tp:taxon-name-part taxon-name-part-type="form" reg="atropurpurea">atropurpurea</tp:taxon-name-part></tp:taxon-name>.</p></tp:treatment-sec><tp:treatment-sec sec-type="material" id="SECID0EOLBG"><title>Specimens examined.</title><p>CHINA. SHAANXI PROVINCE, Ankang City, Qinling Mountain, <named-content xmlns:xlink="http://www.w3.org/1999/xlink" content-type="dwc:verbatimCoordinates" xlink:type="simple"><named-content content-type="geo-json" specific-use="{&#34;type&#34;:&#34;Point&#34;,&#34;coordinates&#34;:[108.446667,33.435278]}" id="NCID0EXLBG" xlink:type="simple">33°26'7"N, 108°26'48"E</named-content></named-content>, 1570 m asl, on branches of <tp:taxon-name><tp:taxon-name-part taxon-name-part-type="genus" reg="Prunus">Prunus</tp:taxon-name-part><tp:taxon-name-part taxon-name-part-type="species" reg="cerasifera">cerasifera</tp:taxon-name-part><tp:taxon-name-part taxon-name-part-type="infraspecific-rank">f.</tp:taxon-name-part><tp:taxon-name-part taxon-name-part-type="form" reg="atropurpurea">atropurpurea</tp:taxon-name-part></tp:taxon-name>, N. Jiang &amp; C.M. Tian leg., 23 Jul 2018 (<named-content xmlns:xlink="http://www.w3.org/1999/xlink" content-type="dwc:institutional_code" xlink:type="simple">BJFC</named-content>-S1727, living culture <abbrev xmlns:xlink="http://www.w3.org/1999/xlink" content-type="institution" xlink:title="China Forestry Culture Collection Center" id="ABBRID0ESMBG" xlink:type="simple">CFCC</abbrev> 53006). CHINA. SHAANXI PROVINCE, Ankang City, Qinling Mountain, <named-content xmlns:xlink="http://www.w3.org/1999/xlink" content-type="dwc:verbatimCoordinates" xlink:type="simple"><named-content content-type="geo-json" specific-use="{&#34;type&#34;:&#34;Point&#34;,&#34;coordinates&#34;:[108.446667,33.435278]}" id="NCID0E1MBG" xlink:type="simple">33°26'7"N, 108°26'48"E</named-content></named-content>, 1570 m asl, on branches of <tp:taxon-name><tp:taxon-name-part taxon-name-part-type="genus" reg="Prunus">Prunus</tp:taxon-name-part><tp:taxon-name-part taxon-name-part-type="species" reg="cerasifera">cerasifera</tp:taxon-name-part><tp:taxon-name-part taxon-name-part-type="infraspecific-rank">f.</tp:taxon-name-part><tp:taxon-name-part taxon-name-part-type="form" reg="atropurpurea">atropurpurea</tp:taxon-name-part></tp:taxon-name>, N. Jiang &amp; C.M. Tian leg., 23 Jul 2018 (<named-content xmlns:xlink="http://www.w3.org/1999/xlink" content-type="dwc:institutional_code" xlink:type="simple">BJFC</named-content>-S1728, living culture <abbrev xmlns:xlink="http://www.w3.org/1999/xlink" content-type="institution" xlink:title="China Forestry Culture Collection Center" id="ABBRID0EVNBG" xlink:type="simple">CFCC</abbrev> 53007).</p></tp:treatment-sec><tp:treatment-sec sec-type="notes" id="SECID0E1NBG"><title>Notes.</title><p><italic><tp:taxon-name><tp:taxon-name-part taxon-name-part-type="genus" reg="Dermea">Dermea</tp:taxon-name-part><tp:taxon-name-part taxon-name-part-type="species" reg="pruni">pruni</tp:taxon-name-part></tp:taxon-name></italic> was proposed based on a specimen collected from <italic><tp:taxon-name><tp:taxon-name-part taxon-name-part-type="genus" reg="Prunus">Prunus</tp:taxon-name-part></tp:taxon-name></italic> branches in Sichuan province, China. However, no living culture or DNA data were available (<xref ref-type="bibr" rid="B6">Groves 1951</xref>). In addition, the asexual Asexual morph was not included in the original description (<xref ref-type="bibr" rid="B6">Groves 1951</xref>). During our fungal collection trip in China, two <italic><tp:taxon-name><tp:taxon-name-part taxon-name-part-type="genus" reg="Dermea">Dermea</tp:taxon-name-part></tp:taxon-name></italic> specimens were accidentally discovered on a common road tree, <tp:taxon-name><tp:taxon-name-part taxon-name-part-type="genus" reg="Prunus">Prunus</tp:taxon-name-part><tp:taxon-name-part taxon-name-part-type="species" reg="cerasifera">cerasifera</tp:taxon-name-part><tp:taxon-name-part taxon-name-part-type="infraspecific-rank">f.</tp:taxon-name-part><tp:taxon-name-part taxon-name-part-type="form" reg="atropurpurea">atropurpurea</tp:taxon-name-part></tp:taxon-name> in Shaanxi province, which borders Sichuan province, the original collection province of the holotype. Asexual fruiting bodies were observed on the whole trees, from stems to branches. However, no sexual asexual morph was found, even though we investigated all <italic><tp:taxon-name><tp:taxon-name-part taxon-name-part-type="genus" reg="Prunus">Prunus</tp:taxon-name-part></tp:taxon-name></italic> trees along the road. Conidial size was compared among our collections, <italic><tp:taxon-name><tp:taxon-name-part taxon-name-part-type="genus" reg="Dermea">D.</tp:taxon-name-part><tp:taxon-name-part taxon-name-part-type="species" reg="cerasi">cerasi</tp:taxon-name-part></tp:taxon-name></italic>, <italic><tp:taxon-name><tp:taxon-name-part taxon-name-part-type="genus" reg="Dermea">D.</tp:taxon-name-part><tp:taxon-name-part taxon-name-part-type="species" reg="padi">padi</tp:taxon-name-part></tp:taxon-name></italic>, and <italic><tp:taxon-name><tp:taxon-name-part taxon-name-part-type="genus" reg="Dermea">D.</tp:taxon-name-part><tp:taxon-name-part taxon-name-part-type="species" reg="prunastri">prunastri</tp:taxon-name-part></tp:taxon-name></italic>, which can distinguish them (Table <xref ref-type="table" rid="T2">2</xref>). Considering that our collections and the type specimen (Teng #3352, preserved in the herbarium of the University of Michigan) of <italic><tp:taxon-name><tp:taxon-name-part taxon-name-part-type="genus" reg="Dermea">D.</tp:taxon-name-part><tp:taxon-name-part taxon-name-part-type="species" reg="pruni">pruni</tp:taxon-name-part></tp:taxon-name></italic> were collected from the same hosts and from nearby regions (<xref ref-type="bibr" rid="B6">Groves 1951</xref>), our specimens were identified and treated here as <italic><tp:taxon-name><tp:taxon-name-part taxon-name-part-type="genus" reg="Dermea">D.</tp:taxon-name-part><tp:taxon-name-part taxon-name-part-type="species" reg="pruni">pruni</tp:taxon-name-part></tp:taxon-name></italic>. However, more detailed taxonomic studies are needed, including DNA extraction from the holotype of <italic><tp:taxon-name><tp:taxon-name-part taxon-name-part-type="genus" reg="Dermea">D.</tp:taxon-name-part><tp:taxon-name-part taxon-name-part-type="species" reg="pruni">pruni</tp:taxon-name-part></tp:taxon-name></italic> to compare <abbrev xmlns:xlink="http://www.w3.org/1999/xlink" xlink:title="internal transcribed spacer" id="ABBRID0E2SBG" xlink:type="simple">ITS</abbrev> sequences of our collections and the holotype.</p></tp:treatment-sec><tp:treatment-sec><!--Section generated to contain objects referenced in tp:taxon-treatment.--><table-wrap id="T2" position="float" orientation="portrait"><label>Table 2.</label><caption><p>Comparison of phenotypic characters of currently accepted <italic><tp:taxon-name><tp:taxon-name-part taxon-name-part-type="genus" reg="Dermea">Dermea</tp:taxon-name-part></tp:taxon-name></italic> species.</p></caption><table id="TID0EPTAG" rules="all"><tbody><tr><th rowspan="1" colspan="1">Species</th><th rowspan="1" colspan="1">Host genera</th><th rowspan="1" colspan="1">Ascospores dimension (µm); septation</th><th rowspan="1" colspan="1">Macroconidia dimension (µm); septation</th><th rowspan="1" colspan="1"><tp:taxon-name><tp:taxon-name-part taxon-name-part-type="genus" reg="Microconidia">Microconidia</tp:taxon-name-part></tp:taxon-name> dimension (µm)</th><th rowspan="1" colspan="1">Reference</th></tr><tr><td rowspan="1" colspan="1">
                <italic><tp:taxon-name>
                    <tp:taxon-name-part taxon-name-part-type="genus" reg="Dermea">D.</tp:taxon-name-part>
                    <tp:taxon-name-part taxon-name-part-type="species" reg="abietinum">abietinum</tp:taxon-name-part>
                  </tp:taxon-name></italic>
              </td><td rowspan="1" colspan="1"><italic><tp:taxon-name><tp:taxon-name-part taxon-name-part-type="genus" reg="Abies">Abies</tp:taxon-name-part></tp:taxon-name></italic>; <italic><tp:taxon-name><tp:taxon-name-part taxon-name-part-type="genus" reg="Tsuga">Tsuga</tp:taxon-name-part></tp:taxon-name></italic></td><td rowspan="1" colspan="1">20–30 × 6–8; 1–4-celled</td><td rowspan="1" colspan="1">60–75 × 4–5; 1–4-celled</td><td rowspan="1" colspan="1">11–22 × 1.0–1.5</td><td rowspan="1" colspan="1"><xref ref-type="bibr" rid="B5">Groves 1946</xref>; Johnston 2014</td></tr><tr><td rowspan="1" colspan="1">
                <italic><tp:taxon-name>
                    <tp:taxon-name-part taxon-name-part-type="genus" reg="Dermea">D.</tp:taxon-name-part>
                    <tp:taxon-name-part taxon-name-part-type="species" reg="acerina">acerina</tp:taxon-name-part>
                  </tp:taxon-name></italic>
              </td><td rowspan="1" colspan="1">
                <italic><tp:taxon-name>
                    <tp:taxon-name-part taxon-name-part-type="genus" reg="Acer">Acer</tp:taxon-name-part>
                  </tp:taxon-name></italic>
              </td><td rowspan="1" colspan="1">13–20 × 5–8; 1–4-celled</td><td rowspan="1" colspan="1">15–25 × 5–8; 1-celled</td><td rowspan="1" colspan="1">6–10 × 1.0–2.0</td><td rowspan="1" colspan="1">
                <xref ref-type="bibr" rid="B5">Groves 1946</xref>
              </td></tr><tr><td rowspan="1" colspan="1">
                <italic><tp:taxon-name>
                    <tp:taxon-name-part taxon-name-part-type="genus" reg="Dermea">D.</tp:taxon-name-part>
                    <tp:taxon-name-part taxon-name-part-type="species" reg="ariae">ariae</tp:taxon-name-part>
                  </tp:taxon-name></italic>
              </td><td rowspan="1" colspan="1">
                <italic><tp:taxon-name>
                    <tp:taxon-name-part taxon-name-part-type="genus" reg="Sorbus">Sorbus</tp:taxon-name-part>
                  </tp:taxon-name></italic>
              </td><td rowspan="1" colspan="1">12–18 × 3–5; 1–4-celled</td><td rowspan="1" colspan="1">15–20 × 2.0–4.0; 1–2-celled</td><td rowspan="1" colspan="1">NA</td><td rowspan="1" colspan="1">
                <xref ref-type="bibr" rid="B5">Groves 1946</xref>
              </td></tr><tr><td rowspan="1" colspan="1">
                <italic><tp:taxon-name>
                    <tp:taxon-name-part taxon-name-part-type="genus" reg="Dermea">D.</tp:taxon-name-part>
                    <tp:taxon-name-part taxon-name-part-type="species" reg="bicolor">bicolor</tp:taxon-name-part>
                  </tp:taxon-name></italic>
              </td><td rowspan="1" colspan="1">
                <italic><tp:taxon-name>
                    <tp:taxon-name-part taxon-name-part-type="genus" reg="Amelanchier">Amelanchier</tp:taxon-name-part>
                  </tp:taxon-name></italic>
              </td><td rowspan="1" colspan="1">12–15 × 3–4; 1–2-celled</td><td rowspan="1" colspan="1">15–20 × 2.5–4.0; 1–2-celled</td><td rowspan="1" colspan="1">NA</td><td rowspan="1" colspan="1">
                <xref ref-type="bibr" rid="B5">Groves 1946</xref>
              </td></tr><tr><td rowspan="1" colspan="1">
                <italic><tp:taxon-name>
                    <tp:taxon-name-part taxon-name-part-type="genus" reg="Dermea">D.</tp:taxon-name-part>
                    <tp:taxon-name-part taxon-name-part-type="species" reg="boycei">boycei</tp:taxon-name-part>
                  </tp:taxon-name></italic>
              </td><td rowspan="1" colspan="1">
                <italic><tp:taxon-name>
                    <tp:taxon-name-part taxon-name-part-type="genus" reg="Pseudotsuga">Pseudotsuga</tp:taxon-name-part>
                  </tp:taxon-name></italic>
              </td><td rowspan="1" colspan="1">16–28 × 4–7; 1–4-celled</td><td rowspan="1" colspan="1">42–56 × 3–4; 1–4-celled</td><td rowspan="1" colspan="1">8–14 × 1–2</td><td rowspan="1" colspan="1">Funk 1967; Johnston 2014</td></tr><tr><td rowspan="1" colspan="1">
                <italic><tp:taxon-name>
                    <tp:taxon-name-part taxon-name-part-type="genus" reg="Dermea">D.</tp:taxon-name-part>
                    <tp:taxon-name-part taxon-name-part-type="species" reg="cerasi">cerasi</tp:taxon-name-part>
                  </tp:taxon-name></italic>
              </td><td rowspan="1" colspan="1">
                <italic><tp:taxon-name>
                    <tp:taxon-name-part taxon-name-part-type="genus" reg="Prunus">Prunus</tp:taxon-name-part>
                  </tp:taxon-name></italic>
              </td><td rowspan="1" colspan="1">15–20 × 5–7.5; 1–4-celled</td><td rowspan="1" colspan="1">40–60 × 2.5–4.5; 1–2-celled</td><td rowspan="1" colspan="1">12–23 × 1.0–1.5</td><td rowspan="1" colspan="1">
                <xref ref-type="bibr" rid="B5">Groves 1946</xref>
              </td></tr><tr><td rowspan="1" colspan="1">
                <italic><tp:taxon-name>
                    <tp:taxon-name-part taxon-name-part-type="genus" reg="Dermea">D.</tp:taxon-name-part>
                    <tp:taxon-name-part taxon-name-part-type="species" reg="chinensis">chinensis</tp:taxon-name-part>
                  </tp:taxon-name></italic>
              </td><td rowspan="1" colspan="1">
                <italic><tp:taxon-name>
                    <tp:taxon-name-part taxon-name-part-type="genus" reg="Betula">Betula</tp:taxon-name-part>
                  </tp:taxon-name></italic>
              </td><td rowspan="1" colspan="1">14–19 × 7–9; 1-celled</td><td rowspan="1" colspan="1">54–78 × 3.2–4.2; 1-celled</td><td rowspan="1" colspan="1">NA</td><td rowspan="1" colspan="1">This study</td></tr><tr><td rowspan="1" colspan="1">
                <italic><tp:taxon-name>
                    <tp:taxon-name-part taxon-name-part-type="genus" reg="Dermea">D.</tp:taxon-name-part>
                    <tp:taxon-name-part taxon-name-part-type="species" reg="chionanthi">chionanthi</tp:taxon-name-part>
                  </tp:taxon-name></italic>
              </td><td rowspan="1" colspan="1">
                <italic><tp:taxon-name>
                    <tp:taxon-name-part taxon-name-part-type="genus" reg="Chionanthus">Chionanthus</tp:taxon-name-part>
                  </tp:taxon-name></italic>
              </td><td rowspan="1" colspan="1">18–25 × 7–9; 1–2(–4)- celled</td><td rowspan="1" colspan="1">25–35 × 5–7; 1–2-celled</td><td rowspan="1" colspan="1">NA</td><td rowspan="1" colspan="1">
                <xref ref-type="bibr" rid="B5">Groves 1946</xref>
              </td></tr><tr><td rowspan="1" colspan="1">
                <italic><tp:taxon-name>
                    <tp:taxon-name-part taxon-name-part-type="genus" reg="Dermea">D.</tp:taxon-name-part>
                    <tp:taxon-name-part taxon-name-part-type="species" reg="grovesii">grovesii</tp:taxon-name-part>
                  </tp:taxon-name></italic>
              </td><td rowspan="1" colspan="1">
                <italic><tp:taxon-name>
                    <tp:taxon-name-part taxon-name-part-type="genus" reg="Picea">Picea</tp:taxon-name-part>
                  </tp:taxon-name></italic>
              </td><td rowspan="1" colspan="1">16.5–21.5 × 6–5; 1–3- celled</td><td rowspan="1" colspan="1">60–95 × 6.5–8; 7–11-celled</td><td rowspan="1" colspan="1">NA</td><td rowspan="1" colspan="1">
                <xref ref-type="bibr" rid="B14">Reid and Pirozynski 1966</xref>
              </td></tr><tr><td rowspan="1" colspan="1">
                <italic><tp:taxon-name>
                    <tp:taxon-name-part taxon-name-part-type="genus" reg="Dermea">D.</tp:taxon-name-part>
                    <tp:taxon-name-part taxon-name-part-type="species" reg="hamamelidis">hamamelidis</tp:taxon-name-part>
                  </tp:taxon-name></italic>
              </td><td rowspan="1" colspan="1">
                <italic><tp:taxon-name>
                    <tp:taxon-name-part taxon-name-part-type="genus" reg="Hamamelis">Hamamelis</tp:taxon-name-part>
                  </tp:taxon-name></italic>
              </td><td rowspan="1" colspan="1">15–20 × 5.0–7.5; 1–4- celled</td><td rowspan="1" colspan="1">18–25 × 4.5–6.0;1–2-celled</td><td rowspan="1" colspan="1">NA</td><td rowspan="1" colspan="1">
                <xref ref-type="bibr" rid="B5">Groves 1946</xref>
              </td></tr><tr><td rowspan="1" colspan="1">
                <italic><tp:taxon-name>
                    <tp:taxon-name-part taxon-name-part-type="genus" reg="Dermea">D.</tp:taxon-name-part>
                    <tp:taxon-name-part taxon-name-part-type="species" reg="libocedri">libocedri</tp:taxon-name-part>
                  </tp:taxon-name></italic>
              </td><td rowspan="1" colspan="1">
                <italic><tp:taxon-name>
                    <tp:taxon-name-part taxon-name-part-type="genus" reg="Libocedrus">Libocedrus</tp:taxon-name-part>
                  </tp:taxon-name></italic>
              </td><td rowspan="1" colspan="1">15–20 × 6–8; 1–4-celled</td><td rowspan="1" colspan="1">42–65 × 4–6; 1–4-celled</td><td rowspan="1" colspan="1">10–18 × 1.0–1.5</td><td rowspan="1" colspan="1">
                <xref ref-type="bibr" rid="B5">Groves 1946</xref>
              </td></tr><tr><td rowspan="1" colspan="1">
                <italic><tp:taxon-name>
                    <tp:taxon-name-part taxon-name-part-type="genus" reg="Dermea">D.</tp:taxon-name-part>
                    <tp:taxon-name-part taxon-name-part-type="species" reg="molliuscula">molliuscula</tp:taxon-name-part>
                  </tp:taxon-name></italic>
              </td><td rowspan="1" colspan="1">
                <italic><tp:taxon-name>
                    <tp:taxon-name-part taxon-name-part-type="genus" reg="Betula">Betula</tp:taxon-name-part>
                  </tp:taxon-name></italic>
              </td><td rowspan="1" colspan="1">15–20 × 4–7; 1–4-celled</td><td rowspan="1" colspan="1">50–75 × 2.5–3.5; 1–4-celled</td><td rowspan="1" colspan="1">7–12 × 1.0–1.5</td><td rowspan="1" colspan="1">
                <xref ref-type="bibr" rid="B5">Groves 1946</xref>
              </td></tr><tr><td rowspan="1" colspan="1">
                <italic><tp:taxon-name>
                    <tp:taxon-name-part taxon-name-part-type="genus" reg="Dermea">D.</tp:taxon-name-part>
                    <tp:taxon-name-part taxon-name-part-type="species" reg="padi">padi</tp:taxon-name-part>
                  </tp:taxon-name></italic>
              </td><td rowspan="1" colspan="1">
                <italic><tp:taxon-name>
                    <tp:taxon-name-part taxon-name-part-type="genus" reg="Prunus">Prunus</tp:taxon-name-part>
                  </tp:taxon-name></italic>
              </td><td rowspan="1" colspan="1">15–20 × 5–7; 1–4-celled</td><td rowspan="1" colspan="1">20–28 × 2.5–4.0; 1–2-celled</td><td rowspan="1" colspan="1">4–6 × 1.5</td><td rowspan="1" colspan="1">
                <xref ref-type="bibr" rid="B5">Groves 1946</xref>
              </td></tr><tr><td rowspan="1" colspan="1">
                <italic><tp:taxon-name>
                    <tp:taxon-name-part taxon-name-part-type="genus" reg="Dermea">D.</tp:taxon-name-part>
                    <tp:taxon-name-part taxon-name-part-type="species" reg="persica">persica</tp:taxon-name-part>
                  </tp:taxon-name></italic>
              </td><td rowspan="1" colspan="1">NA</td><td rowspan="1" colspan="1">NA</td><td rowspan="1" colspan="1">20–25 × 2.5–3.5; 1-celled</td><td rowspan="1" colspan="1">NA</td><td rowspan="1" colspan="1">
                <xref ref-type="bibr" rid="B12">Mehrabi et al. 2018</xref>
              </td></tr><tr><td rowspan="1" colspan="1">
                <italic><tp:taxon-name>
                    <tp:taxon-name-part taxon-name-part-type="genus" reg="Dermea">D.</tp:taxon-name-part>
                    <tp:taxon-name-part taxon-name-part-type="species" reg="piceina">piceina</tp:taxon-name-part>
                  </tp:taxon-name></italic>
              </td><td rowspan="1" colspan="1">
                <italic><tp:taxon-name>
                    <tp:taxon-name-part taxon-name-part-type="genus" reg="Picea">Picea</tp:taxon-name-part>
                  </tp:taxon-name></italic>
              </td><td rowspan="1" colspan="1">12–14 × 6–8; 1–2(–4)- celled</td><td rowspan="1" colspan="1">22–40 × 3–5; 1–4-celled</td><td rowspan="1" colspan="1">9–15 × 1.0–1.5</td><td rowspan="1" colspan="1">
                <xref ref-type="bibr" rid="B5">Groves 1946</xref>
              </td></tr><tr><td rowspan="1" colspan="1">
                <italic><tp:taxon-name>
                    <tp:taxon-name-part taxon-name-part-type="genus" reg="Dermea">D.</tp:taxon-name-part>
                    <tp:taxon-name-part taxon-name-part-type="species" reg="pinicola">pinicola</tp:taxon-name-part>
                  </tp:taxon-name></italic>
              </td><td rowspan="1" colspan="1">
                <italic><tp:taxon-name>
                    <tp:taxon-name-part taxon-name-part-type="genus" reg="Pinus">Pinus</tp:taxon-name-part>
                  </tp:taxon-name></italic>
              </td><td rowspan="1" colspan="1">13–18 × 5.0–7.5; 1–2- celled</td><td rowspan="1" colspan="1">30–40 × 4–6; 1–4-celled</td><td rowspan="1" colspan="1">NA</td><td rowspan="1" colspan="1">
                <xref ref-type="bibr" rid="B5">Groves 1946</xref>
              </td></tr><tr><td rowspan="1" colspan="1">
                <italic><tp:taxon-name>
                    <tp:taxon-name-part taxon-name-part-type="genus" reg="Dermea">D.</tp:taxon-name-part>
                    <tp:taxon-name-part taxon-name-part-type="species" reg="prunastri">prunastri</tp:taxon-name-part>
                  </tp:taxon-name></italic>
              </td><td rowspan="1" colspan="1">
                <italic><tp:taxon-name>
                    <tp:taxon-name-part taxon-name-part-type="genus" reg="Prunus">Prunus</tp:taxon-name-part>
                  </tp:taxon-name></italic>
              </td><td rowspan="1" colspan="1">15–20 × 5.0–7.5; 1–4- celled</td><td rowspan="1" colspan="1">20–30 × 5–7; 1-celled</td><td rowspan="1" colspan="1">7–10 × 1.5</td><td rowspan="1" colspan="1">
                <xref ref-type="bibr" rid="B5">Groves 1946</xref>
              </td></tr><tr><td rowspan="1" colspan="1">
                <italic><tp:taxon-name>
                    <tp:taxon-name-part taxon-name-part-type="genus" reg="Dermea">D.</tp:taxon-name-part>
                    <tp:taxon-name-part taxon-name-part-type="species" reg="pruni">pruni</tp:taxon-name-part>
                  </tp:taxon-name></italic>
              </td><td rowspan="1" colspan="1">
                <italic><tp:taxon-name>
                    <tp:taxon-name-part taxon-name-part-type="genus" reg="Prunus">Prunus</tp:taxon-name-part>
                  </tp:taxon-name></italic>
              </td><td rowspan="1" colspan="1">15–20 × 8–10; 1(–4)-celled</td><td rowspan="1" colspan="1">62–95 × 2–3.5; 2-celled</td><td rowspan="1" colspan="1">NA</td><td rowspan="1" colspan="1"><xref ref-type="bibr" rid="B6">Groves 1951</xref>; This study</td></tr><tr><td rowspan="1" colspan="1">
                <italic><tp:taxon-name>
                    <tp:taxon-name-part taxon-name-part-type="genus" reg="Dermea">D.</tp:taxon-name-part>
                    <tp:taxon-name-part taxon-name-part-type="species" reg="rhytidiformans">rhytidiformans</tp:taxon-name-part>
                  </tp:taxon-name></italic>
              </td><td rowspan="1" colspan="1">
                <italic><tp:taxon-name>
                    <tp:taxon-name-part taxon-name-part-type="genus" reg="Abies">Abies</tp:taxon-name-part>
                  </tp:taxon-name></italic>
              </td><td rowspan="1" colspan="1">18–28 × 8–11; 1-celled</td><td rowspan="1" colspan="1">25–65 × 3.5–5.5; 1–4-celled</td><td rowspan="1" colspan="1">10–22 × 1.5</td><td rowspan="1" colspan="1">
                <xref ref-type="bibr" rid="B9">Funk and Kuijt 1970</xref>
              </td></tr><tr><td rowspan="1" colspan="1">
                <italic><tp:taxon-name>
                    <tp:taxon-name-part taxon-name-part-type="genus" reg="Dermea">D.</tp:taxon-name-part>
                    <tp:taxon-name-part taxon-name-part-type="species" reg="stellata">stellata</tp:taxon-name-part>
                  </tp:taxon-name></italic>
              </td><td rowspan="1" colspan="1">
                <italic><tp:taxon-name>
                    <tp:taxon-name-part taxon-name-part-type="genus" reg="Nemopanthus">Nemopanthus</tp:taxon-name-part>
                  </tp:taxon-name></italic>
              </td><td rowspan="1" colspan="1">12–18 × 4–6; 1–2(–4)- celled</td><td rowspan="1" colspan="1">40–55 × 2.5–4.5; 1–2-celled</td><td rowspan="1" colspan="1">8–13 × 1.5–2.0</td><td rowspan="1" colspan="1"><xref ref-type="bibr" rid="B5">Groves 1946</xref>; Johnston 2014</td></tr><tr><td rowspan="1" colspan="1">
                <italic><tp:taxon-name>
                    <tp:taxon-name-part taxon-name-part-type="genus" reg="Dermea">D.</tp:taxon-name-part>
                    <tp:taxon-name-part taxon-name-part-type="species" reg="tetrasperma">tetrasperma</tp:taxon-name-part>
                  </tp:taxon-name></italic>
              </td><td rowspan="1" colspan="1">
                <italic><tp:taxon-name>
                    <tp:taxon-name-part taxon-name-part-type="genus" reg="Pseudotsuga">Pseudotsuga</tp:taxon-name-part>
                  </tp:taxon-name></italic>
              </td><td rowspan="1" colspan="1">14–17 × 4–6; 1-celled</td><td rowspan="1" colspan="1">15–22 × 5–6; 1-celled</td><td rowspan="1" colspan="1">NA</td><td rowspan="1" colspan="1">
                <xref ref-type="bibr" rid="B8">Funk 1976</xref>
              </td></tr><tr><td rowspan="1" colspan="1">
                <italic><tp:taxon-name>
                    <tp:taxon-name-part taxon-name-part-type="genus" reg="Dermea">D.</tp:taxon-name-part>
                    <tp:taxon-name-part taxon-name-part-type="species" reg="tulasnei">tulasnei</tp:taxon-name-part>
                  </tp:taxon-name></italic>
              </td><td rowspan="1" colspan="1">
                <italic><tp:taxon-name>
                    <tp:taxon-name-part taxon-name-part-type="genus" reg="Fraxinus">Fraxinus</tp:taxon-name-part>
                  </tp:taxon-name></italic>
              </td><td rowspan="1" colspan="1">15–20 × 6–8; 1–4-celled</td><td rowspan="1" colspan="1">25–40 × 6–8; 1-celled</td><td rowspan="1" colspan="1">NA</td><td rowspan="1" colspan="1">
                <xref ref-type="bibr" rid="B5">Groves 1946</xref>
              </td></tr><tr><td rowspan="1" colspan="1">
                <italic><tp:taxon-name>
                    <tp:taxon-name-part taxon-name-part-type="genus" reg="Dermea">D.</tp:taxon-name-part>
                    <tp:taxon-name-part taxon-name-part-type="species" reg="tumifaciens">tumifaciens</tp:taxon-name-part>
                  </tp:taxon-name></italic>
              </td><td rowspan="1" colspan="1">
                <italic><tp:taxon-name>
                    <tp:taxon-name-part taxon-name-part-type="genus" reg="Capparis">Capparis</tp:taxon-name-part>
                  </tp:taxon-name></italic>
              </td><td rowspan="1" colspan="1">13 × 5.4 / 10–19 × 4.8–9.6; 2-celled</td><td rowspan="1" colspan="1">18 × 7 / 15–22 × 4–9; 2- celled</td><td rowspan="1" colspan="1">NA</td><td rowspan="1" colspan="1">
                <xref ref-type="bibr" rid="B13">Ramakrishnan and Ramakrishnan 1948</xref>
              </td></tr><tr><td rowspan="1" colspan="1">
                <italic><tp:taxon-name>
                    <tp:taxon-name-part taxon-name-part-type="genus" reg="Dermea">D.</tp:taxon-name-part>
                    <tp:taxon-name-part taxon-name-part-type="species" reg="viburni">viburni</tp:taxon-name-part>
                  </tp:taxon-name></italic>
              </td><td rowspan="1" colspan="1">
                <italic><tp:taxon-name>
                    <tp:taxon-name-part taxon-name-part-type="genus" reg="Viburnum">Viburnum</tp:taxon-name-part>
                  </tp:taxon-name></italic>
              </td><td rowspan="1" colspan="1">14–18 × 3.5–5.5; 1–2- celled</td><td rowspan="1" colspan="1">30–45 × 2.5–4.0; 1–4-celled</td><td rowspan="1" colspan="1">NA</td><td rowspan="1" colspan="1">
                <xref ref-type="bibr" rid="B5">Groves 1946</xref>
              </td></tr></tbody></table></table-wrap></tp:treatment-sec><ref-list><ref id="B6"><mixed-citation xmlns:xlink="http://www.w3.org/1999/xlink" xlink:type="simple"><person-group><name name-style="western"><surname>Groves</surname><given-names>JW</given-names></name></person-group> (<year>1951</year>) <article-title>A <italic><tp:taxon-name><tp:taxon-name-part taxon-name-part-type="genus">Dermea</tp:taxon-name-part></tp:taxon-name></italic> on <italic><tp:taxon-name><tp:taxon-name-part taxon-name-part-type="genus">Prunus</tp:taxon-name-part></tp:taxon-name></italic> from China.</article-title><source>Mycologia</source><volume>43</volume>: <fpage>719</fpage>–<lpage>722</lpage>.<ext-link xlink:type="simple" ext-link-type="doi" xlink:href="10.1080/00275514.1951.12024165">https://doi.org/10.1080/00275514.1951.12024165</ext-link></mixed-citation></ref><ref id="B5"><mixed-citation xmlns:xlink="http://www.w3.org/1999/xlink" xlink:type="simple"><person-group><name name-style="western"><surname>Groves</surname><given-names>JW</given-names></name></person-group> (<year>1946</year>) <article-title>North American species of <italic><tp:taxon-name><tp:taxon-name-part taxon-name-part-type="genus">Dermea</tp:taxon-name-part></tp:taxon-name></italic>.</article-title><source>Mycologia</source><volume>38</volume>: <fpage>351</fpage>–<lpage>431</lpage>.<ext-link xlink:type="simple" ext-link-type="doi" xlink:href="10.1080/00275514.1946.12024065">https://doi.org/10.1080/00275514.1946.12024065</ext-link></mixed-citation></ref><ref id="B14"><mixed-citation xmlns:xlink="http://www.w3.org/1999/xlink" xlink:type="simple"><person-group><name name-style="western"><surname>Reid</surname><given-names>J</given-names></name><name name-style="western"><surname>Pirozynski</surname><given-names>KA</given-names></name></person-group> (<year>1966</year>) <article-title>Notes on some interesting North American fungi.</article-title><source>Canadian Journal of Botany</source><volume>44</volume>: <fpage>645</fpage>–<lpage>653</lpage>. <ext-link xlink:type="simple" ext-link-type="doi" xlink:href="10.1139/b66-0777">https://doi.org/10.1139/b66-0777</ext-link></mixed-citation></ref><ref id="B12"><mixed-citation xmlns:xlink="http://www.w3.org/1999/xlink" xlink:type="simple"><person-group><name name-style="western"><surname>Mehrabi</surname><given-names>M</given-names></name><name name-style="western"><surname>Asgari</surname><given-names>B</given-names></name><name name-style="western"><surname>Wijayawardene</surname><given-names>NN</given-names></name><name name-style="western"><surname>Hyde</surname><given-names>KD</given-names></name></person-group> (<year>2018</year>) <article-title>Description of <italic><tp:taxon-name><tp:taxon-name-part taxon-name-part-type="genus">Dermea</tp:taxon-name-part><tp:taxon-name-part taxon-name-part-type="species">persica</tp:taxon-name-part></tp:taxon-name></italic> (<tp:taxon-name><tp:taxon-name-part taxon-name-part-type="family">Dermateaceae</tp:taxon-name-part></tp:taxon-name>, <tp:taxon-name><tp:taxon-name-part taxon-name-part-type="order">Helotiales</tp:taxon-name-part></tp:taxon-name>), a new asexual Ascomycete from Iran, and an updated key to <italic><tp:taxon-name><tp:taxon-name-part taxon-name-part-type="genus">Dermea</tp:taxon-name-part></tp:taxon-name></italic> species.</article-title><source>Phytotaxa</source><volume>367</volume>(<issue>1</issue>): <fpage>25</fpage>–<lpage>37</lpage>. <ext-link xlink:type="simple" ext-link-type="doi" xlink:href="10.11646/phytotaxa.367.1.3">https://doi.org/10.11646/phytotaxa.367.1.3</ext-link></mixed-citation></ref><ref id="B9"><mixed-citation xmlns:xlink="http://www.w3.org/1999/xlink" xlink:type="simple"><person-group><name name-style="western"><surname>Funk</surname><given-names>A</given-names></name><name name-style="western"><surname>Kuijt</surname><given-names>J</given-names></name></person-group> (<year>1970</year>) <article-title><italic><tp:taxon-name><tp:taxon-name-part taxon-name-part-type="genus">Dermea</tp:taxon-name-part><tp:taxon-name-part taxon-name-part-type="species">rhytidiformans</tp:taxon-name-part></tp:taxon-name></italic> n. sp., the fungus associated with the cork-bark of alpine fir.</article-title><source>Canadian Journal of Botany</source><volume>48</volume>: <fpage>1481</fpage>–<lpage>1483</lpage>. <ext-link xlink:type="simple" ext-link-type="doi" xlink:href="10.1139/b70-223">https://doi.org/10.1139/b70-223</ext-link></mixed-citation></ref><ref id="B8"><mixed-citation xmlns:xlink="http://www.w3.org/1999/xlink" xlink:type="simple"><person-group><name name-style="western"><surname>Funk</surname><given-names>A</given-names></name></person-group> (<year>1976</year>) <article-title>The genus <italic><tp:taxon-name><tp:taxon-name-part taxon-name-part-type="genus">Dermea</tp:taxon-name-part></tp:taxon-name></italic> and related conidial states on Douglas fir.</article-title><source>Canadian Journal of Botany</source><volume>54</volume>: <fpage>2852</fpage>–<lpage>2856</lpage>. <ext-link xlink:type="simple" ext-link-type="doi" xlink:href="10.1139/b76-306">https://doi.org/10.1139/b76-306</ext-link></mixed-citation></ref><ref id="B13"><mixed-citation xmlns:xlink="http://www.w3.org/1999/xlink" xlink:type="simple"><person-group><name name-style="western"><surname>Ramakrishnan</surname><given-names>TS</given-names></name><name name-style="western"><surname>Ramakrishnan</surname><given-names>K</given-names></name></person-group> (<year>1948</year>) <article-title>Additions to fungi of Madras IV.</article-title><source>Proceedings of the Indian Academy of Sciences (Section B)</source><volume>27</volume>: <fpage>33</fpage>–<lpage>46</lpage>.</mixed-citation></ref></ref-list></tp:taxon-treatment>
